# Supplementary material for: Differential gene expression and transport functionality in the bundle sheath versus mesophyll – a potential role in leaf mineral homeostasis
Source: J Exp Bot. 2017 Apr 12;68(12):3179–90. doi: 10.1093/jxb/erx067 (PMC5853479; doi:10.1093/jxb/erx067)
Supplement: supplementary_Dataset_S1 [file erx067_suppl_supplementary_dataset_s1.xlsx]

## Sheet: BSvsMES_p_0_05_FC_1_5_29052012_
Probeset ID	AGI	Gene Symbol	Gene Title	RefSeq Transcript ID	p-value(BS vs. Mes)	Ratio(BS vs. Mes)	Fold-Change(BS vs. Mes)	Fold-Change(BS vs. Mes) (Description)
267052_at	AT2G38410	---	---	NM_129397	0.0367915	0.530387	-1.88541	BS down vs Mes
266898_at	AT2G45990	---	---	NM_001036469 /// NM_001036470 /// NM_130162 /// NM_180112	0.0499525	0.640236	-1.56192	BS down vs Mes
266521_at	AT2G24020	---	---	NM_127964	0.0472027	0.53043	-1.88526	BS down vs Mes
266292_at	AT2G29350	SAG13	SAG13; alcohol dehydrogenase/ oxidoreductase	NM_001036365 /// NM_128489 /// NM_201829	0.0290421	1.51037	1.51037	BS up vs Mes
266095_at	AT2G38050	DET2	DET2 (DE-ETIOLATED 2); sterol 5-alpha reductase	NM_129361	0.0122697	0.524368	-1.90706	BS down vs Mes
265593_s_at	AT2G20120 /// AT2G20130	LCV1	LCV1 (LIKE COV 1)	NM_127570 /// NM_127571	0.0466979	2.12947	2.12947	BS up vs Mes
265417_at	AT2G20920	---	---	NM_127661	0.0450868	0.343031	-2.91519	BS down vs Mes
265247_at	AT2G43030	---	---	NM_129864	0.0499448	0.626929	-1.59508	BS down vs Mes
265033_at	AT1G61520	LHCA3	LHCA3; chlorophyll binding	NM_001036140 /// NM_104833	0.0428832	0.271336	-3.68546	BS down vs Mes
265000_at	AT1G67410	---	---	NM_105408	0.0152468	3.16663	3.16663	BS up vs Mes
264746_at	AT1G62300	WRKY6	WRKY6; transcription factor	NM_104910	0.026983	0.381278	-2.62276	BS down vs Mes
264422_at	AT1G43130	LCV2	LCV2 (LIKE COV 2)	NM_103466	0.00687523	1.52074	1.52074	BS up vs Mes
264080_at	AT2G28520	VHA-A1	VHA-A1 (VACUOLAR PROTON ATPASE A 1); ATPase	NM_179791	0.0494612	0.639252	-1.56433	BS down vs Mes
264054_at	AT2G22540	SVP	SVP (SHORT VEGETATIVE PHASE); transcription factor/ translation repressor, nucle	NM_001161056 /// NM_127820	0.0240716	0.256806	-3.89399	BS down vs Mes
263624_at	AT2G04700	---	---	NM_126500	0.0258411	0.462727	-2.1611	BS down vs Mes
263425_at	AT2G31530	EMB2289	EMB2289 (EMBRYO DEFECTIVE 2289); P-P-bond-hydrolysis-driven protein transmembran	NM_128710	0.0478871	0.580236	-1.72344	BS down vs Mes
263348_at	AT2G05710	---	---	NM_126589	0.046542	0.567143	-1.76322	BS down vs Mes
262950_at	AT1G75510	---	---	NM_106204	0.00119161	2.56711	2.56711	BS up vs Mes
262557_at	AT1G31330 /// AT1G64625	---	---	NM_102871	0.0207334	0.384289	-2.60221	BS down vs Mes
262065_at	AT1G56180	---	---	NM_104497	0.0490151	0.417841	-2.39325	BS down vs Mes
261986_s_at	AT1G33720 /// AT1G33730	CYP76C5	CYP76C5; electron carrier/ heme binding / iron ion binding / monooxygenase/ oxyg	NM_103092 /// NM_103093	0.0351886	2.36299	2.36299	BS up vs Mes
261882_at	AT1G80770	PDE318	PDE318 (pigment defective 318); GTP binding	NM_106725	0.0196974	4.00188	4.00188	BS up vs Mes
261792_at	AT1G15950	CCR1	CCR1 (CINNAMOYL COA REDUCTASE 1); cinnamoyl-CoA reductase	NM_001084075 /// NM_101463	0.0316274	0.379082	-2.63795	BS down vs Mes
261609_at	AT1G49740	---	---	NM_103861	0.0361461	1.66904	1.66904	BS up vs Mes
261444_at	AT1G28490	SYP61	SYP61 (SYNTAXIN OF PLANTS 61); SNAP receptor	NM_001036025 /// NM_102617	0.037294	1.65042	1.65042	BS up vs Mes
261295_at	AT1G48450	---	---	NM_001036077 /// NM_103741	0.0476504	0.328347	-3.04556	BS down vs Mes
261109_at	AT1G75450	CKX5	CKX5 (CYTOKININ OXIDASE 5); cytokinin dehydrogenase	NM_106199	0.0291686	0.639395	-1.56398	BS down vs Mes
260481_at	AT1G10960	ATFD1	ATFD1 (FERREDOXIN 1); 2 iron, 2 sulfur cluster binding / electron carrier/ iron-	NM_100971	0.0265136	0.401047	-2.49347	BS down vs Mes
260051_at	AT1G78210	---	---	NM_106471	0.0052917	0.452677	-2.20908	BS down vs Mes
259965_at	AT1G53670	MSRB1	MSRB1 (methionine sulfoxide reductase B 1); peptide-methionine-(S)-S-oxide reduc	NM_001124012 /// NM_104245	0.00180279	0.611755	-1.63464	BS down vs Mes
259887_at	AT1G76360	---	---	NM_106285	0.0132656	0.610538	-1.6379	BS down vs Mes
259707_at	AT1G77490	TAPX	TAPX (THYLAKOIDAL ASCORBATE PEROXIDASE); L-ascorbate peroxidase	NM_106398	0.0298862	0.268438	-3.72526	BS down vs Mes
259611_at	AT1G52280	AtRABG3d	AtRABG3d (Arabidopsis Rab GTPase homolog G3d); GTP binding	NM_104107	0.0297923	1.60893	1.60893	BS up vs Mes
258557_at	AT3G05990	---	---	NM_111473	0.00766503	0.54657	-1.82959	BS down vs Mes
258452_at	AT3G22370	AOX1A	AOX1A (ALTERNATIVE OXIDASE 1A); alternative oxidase	NM_113135	0.0244469	0.341117	-2.93155	BS down vs Mes
258285_at	AT3G16140	PSAH-1	PSAH-1 (photosystem I subunit H-1)	NM_112484	0.0345323	0.149167	-6.70389	BS down vs Mes
258239_at	AT3G27690	LHCB2.3	LHCB2.3; chlorophyll binding	NM_113685	0.0373956	0.303312	-3.29693	BS down vs Mes
258163_at	AT3G17940	---	---	NM_112675	0.048053	1.66576	1.66576	BS up vs Mes
258132_at	AT3G24550	ATPERK1	ATPERK1 (PROLINE EXTENSIN-LIKE RECEPTOR KINASE 1); ATP binding / protein kinase	NM_113366	0.00169011	0.656741	-1.52267	BS down vs Mes
258037_at	AT3G21230	4CL5	4CL5 (4-coumarate:CoA ligase 5); 4-coumarate-CoA ligase	NM_113018	0.0190695	0.277288	-3.60636	BS down vs Mes
257297_at	AT3G28040	---	---	NM_113722	0.0452445	1.6272	1.6272	BS up vs Mes
257037_at	AT3G19130	ATRBP47B	ATRBP47B (RNA-binding protein 47B); RNA binding	NM_112800	0.0166975	0.59901	-1.66942	BS down vs Mes
256387_at	AT3G06170	---	---	NM_111492	0.0392427	0.630849	-1.58517	BS down vs Mes
255941_at	AT1G20350	ATTIM17-1	ATTIM17-1; P-P-bond-hydrolysis-driven protein transmembrane transporter/ protein	NM_101886	0.0157337	1.75558	1.75558	BS up vs Mes
255603_at	AT4G01040	---	---	NM_116334	0.0214064	0.651168	-1.5357	BS down vs Mes
255510_at	AT4G02020	SWN	SWN (SWINGER); transcription factor	NM_116433	0.0357319	2.32166	2.32166	BS up vs Mes
254923_at	AT4G11240	TOPP7	TOPP7; protein serine/threonine phosphatase	NM_117195	0.0192225	2.51091	2.51091	BS up vs Mes
254506_at	AT4G20140	GSO1	GSO1 (GASSHO1); ATP binding / protein binding / protein kinase/ protein serine/t	NM_118133	0.049032	0.173961	-5.74842	BS down vs Mes
254398_at	AT4G21280	PSBQA	oxygen-evolving enhancer protein 3, chloroplast, putative (PSBQ1) (PSBQ)	NM_001036610 /// NM_118247	0.0374425	0.22445	-4.45533	BS down vs Mes
253956_at	AT4G26700	FIM1	ATFIM1; actin binding	NM_001036649 /// NM_001036650 /// NM_118804	0.0304057	0.396905	-2.5195	BS down vs Mes
253920_at	AT4G27230	HTA2	HTA2 (histone H2A); DNA binding	NM_118857	0.0479576	0.392071	-2.55056	BS down vs Mes
253790_at	AT4G28660	PSB28	PSB28 (PHOTOSYSTEM II REACTION CENTER PSB28 PROTEIN)	NM_119008	0.0390054	0.65871	-1.51812	BS down vs Mes
253628_at	AT4G30280	XTH18	XTH18 (XYLOGLUCAN ENDOTRANSGLUCOSYLASE/HYDROLASE 18); hydrolase, acting on glyco	NM_119174	0.0100977	0.505955	-1.97646	BS down vs Mes
253609_at	AT4G30190	AHA2	AHA2; ATPase/ hydrogen-exporting ATPase, phosphorylative mechanism	NM_119165	0.0323408	3.15283	3.15283	BS up vs Mes
253546_at	AT4G31030 /// AT4G31040	---	---	NM_119254	0.0311036	4.53786	4.53786	BS up vs Mes
253535_at	AT4G31550	WRKY11	WRKY11; calmodulin binding / transcription factor	NM_119304 /// NM_179228	0.00895704	0.490038	-2.04066	BS down vs Mes
253421_at	AT4G32340	---	---	NM_119386	0.0422825	0.623559	-1.6037	BS down vs Mes
253052_at	AT4G37310	CYP81H1	CYP81H1; electron carrier/ heme binding / iron ion binding / monooxygenase/ oxyg	NM_119895	0.00184674	0.472028	-2.11852	BS down vs Mes
252496_at	AT3G46790	CRR2	CRR2 (CHLORORESPIRATORY REDUCTION 2)	NM_114546	0.0317815	2.34099	2.34099	BS up vs Mes
252366_at	AT3G48420	---	---	NM_114701	0.0457189	0.247937	-4.03328	BS down vs Mes
252133_at	AT3G50900	---	---	NM_114950	0.0128941	0.399487	-2.50321	BS down vs Mes
252114_at	AT3G51450	---	---	NM_115004	0.0309605	0.250643	-3.98973	BS down vs Mes
251769_at	AT3G55950	CCR3	CCR3 (ARABIDOPSIS THALIANA CRINKLY4 RELATED 3); kinase	NM_115453	0.0462165	0.634785	-1.57534	BS down vs Mes
251727_at	AT3G56290	---	---	NM_115487	0.0401382	0.621704	-1.60848	BS down vs Mes
251624_at	AT3G57280	---	---	NM_115588	0.0376884	0.477326	-2.095	BS down vs Mes
251090_at	AT5G01340	---	---	NM_120212	0.0315636	2.51179	2.51179	BS up vs Mes
251068_at	AT5G01920	STN8	STN8; kinase/ protein kinase	NM_120270	0.0449558	0.44431	-2.25068	BS down vs Mes
250816_at	AT5G05010	---	---	NM_001036759 /// NM_120583	0.0222689	1.69003	1.69003	BS up vs Mes
250298_at	AT5G11860	---	---	NM_001085103 /// NM_121224 /// NM_180478 /// NM_203038	0.0453701	1.50651	1.50651	BS up vs Mes
250053_at	AT5G17850	---	---	NM_121791	0.0393417	3.03061	3.03061	BS up vs Mes
249526_at	AT5G38560	---	---	NM_123217	0.00791085	1.58033	1.58033	BS up vs Mes
249373_at	AT5G40670	---	---	NM_123432	0.0454545	0.525606	-1.90257	BS down vs Mes
249027_at	AT5G44790	RAN1	RAN1 (RESPONSIVE-TO-ANTAGONIST 1); ATPase, coupled to transmembrane movement of	NM_123847	0.0171614	1.99337	1.99337	BS up vs Mes
248797_at	AT5G47210	---	---	NM_001085254 /// NM_001085255 /// NM_124092	0.0216706	0.597583	-1.67341	BS down vs Mes
248008_at	AT5G56270	WRKY2	WRKY2; transcription factor	NM_125010	0.0187557	1.59386	1.59386	BS up vs Mes
247901_at	AT5G57300	---	---	NM_001085291 /// NM_125112	0.0394823	0.634553	-1.57591	BS down vs Mes
247029_at	AT5G67190	---	---	NM_126119	0.0491321	2.33607	2.33607	BS up vs Mes
246546_at	AT5G15090	VDAC3	VDAC3 (VOLTAGE DEPENDENT ANION CHANNEL 3); voltage-gated anion channel	NM_121513	0.007403	0.260827	-3.83395	BS down vs Mes
246424_at	AT5G17020	XPO1A	XPO1A; protein binding / protein transporter/ receptor	NM_121708	0.0229156	1.56115	1.56115	BS up vs Mes
246207_at	AT4G36960	---	---	NM_001160818 /// NM_119859	0.0137815	0.662588	-1.50923	BS down vs Mes
246202_at	AT4G37040	MAP1D	MAP1D (METHIONINE AMINOPEPTIDASE 1D); aminopeptidase/ metalloexopeptidase	NM_119867	0.0274206	0.391463	-2.55452	BS down vs Mes
246146_at	AT5G20050	---	---	NM_122012	0.0332223	0.57138	-1.75015	BS down vs Mes
246114_at	AT5G20250	DIN10	DIN10 (DARK INDUCIBLE 10); hydrolase, hydrolyzing O-glycosyl compounds	NM_001036833 /// NM_122032 /// NM_180713	0.0346634	5.63195	5.63195	BS up vs Mes
245899_at	AT5G11030	ALF4	ALF4 (ABERRANT LATERAL ROOT FORMATION 4)	NM_001161232 /// NM_001161233 /// NM_121141	0.00235174	0.61828	-1.61739	BS down vs Mes
245667_at	AT1G28200	FIP1	FIP1 (FH INTERACTING PROTEIN 1)	NM_102585	0.0176352	0.48322	-2.06945	BS down vs Mes
245344_at	AT4G15475	---	---	NM_117637	0.0485068	1.53984	1.53984	BS up vs Mes
245213_at	AT1G44575	NPQ4	NPQ4 (NONPHOTOCHEMICAL QUENCHING); chlorophyll binding / xanthophyll binding	NM_103552 /// NM_202242	0.044078	0.207347	-4.82284	BS down vs Mes
245201_at	AT1G67840	CSK	CSK (CHLOROPLAST SENSOR KINASE); ATP binding / kinase	NM_105452 /// NM_202372	0.00736321	0.625322	-1.59918	BS down vs Mes
245152_at	AT2G47490	---	---	NM_130317	0.0435873	0.61192	-1.6342	BS down vs Mes
245039_at	AT2G26600	---	---	NM_128217 /// NM_179751	0.00555316	2.13406	2.13406	BS up vs Mes
